# Supplementary material for: Whole blood vs PBMC: compartmental differences in gene expression profiling exemplified in asthma
Source: Allergy Asthma Clin Immunol. 2019 Nov 21;15:67. doi: 10.1186/s13223-019-0382-x (PMC6873413; doi:10.1186/s13223-019-0382-x)
Supplement: Supplementary file 1 — Additional file 1. Normalized protein data obtained from healthy controls (HC) and allergic asthmatics (AA). Raw protein values were normalized using total sum scaling and IgG negative controls. [file 13223_2019_382_MOESM1_ESM.csv]

	101(HC)	102(HC)	103(HC)	104(HC)	105(AA)	107(AA)	108(AA)	109(HC)	110(AA)	111(HC)	112(HC)	113(AA)	114(AA)	115(AA)	116(AA)
4-1BB(4B4-1)	1.504	1.505	1.213	1.315	1.546	1.429	1.129	1.172	1.480	1.320	1.348	1.249	1.385	1.203	1.214
BTLA(MIH26)	1.492	1.331	1.312	1.357	1.333	1.609	1.492	1.275	1.359	1.382	1.264	1.489	1.379	1.454	1.334
CD127(A019D5)	1.587	1.668	1.181	1.178	1.591	1.728	1.512	1.199	1.754	1.427	1.492	1.366	1.379	1.652	1.478
CD14(M5E2)	2.137	2.282	1.495	1.426	1.997	2.168	1.493	1.407	2.041	1.616	1.789	1.769	1.579	1.775	1.847
CD163(RM3/1)	2.403	1.969	2.077	2.142	2.289	2.120	2.626	1.918	2.086	2.072	2.216	2.344	2.164	2.312	2.100
CD19(SJ25C1)	2.256	2.468	1.537	1.494	2.331	2.475	1.654	1.589	2.069	1.839	1.720	1.680	1.889	2.034	1.985
CD27(M-T271)	2.376	2.500	1.500	1.556	2.715	2.698	1.751	1.569	2.937	2.301	1.881	1.774	2.262	2.110	1.983
CD28(CD28.2)	1.801	1.640	1.346	1.510	1.805	1.803	1.798	1.630	1.892	1.648	1.569	1.625	1.750	1.757	1.617
CD33(WM53)	5.246	7.654	2.233	2.064	3.463	8.827	2.442	2.212	8.561	3.821	2.969	2.191	5.284	4.577	2.188
CD3E(OKT3)	1.672	1.755	0.983	1.214	1.696	1.945	0.985	1.134	1.698	1.242	1.093	0.856	1.286	1.378	1.321
CD4(OKT4)	2.614	2.722	2.237	2.249	2.373	2.655	2.433	2.379	2.694	2.672	2.404	2.622	2.433	2.431	2.492
CD40(HB14)	3.042	2.833	1.847	1.582	2.757	2.916	1.715	1.666	2.780	2.007	1.745	1.766	2.659	2.227	2.194
CD40L(24-31)	1.333	1.137	1.137	1.279	1.174	1.306	1.329	1.275	1.087	1.315	1.271	1.347	1.272	1.208	1.300
CD45(HI30)	5.152	7.634	1.473	1.129	5.050	6.271	2.130	1.422	8.285	3.033	1.780	1.195	4.302	4.833	3.360
CD45RO(UCHL1)	1.361	1.232	1.771	1.510	1.190	1.524	2.067	1.763	1.174	1.799	1.259	1.924	2.019	1.655	1.807
CD68(Y1/82A)	1.379	1.315	1.445	1.533	1.533	1.586	1.665	1.551	1.384	1.560	1.415	1.622	1.547	1.532	1.494
CD8A(SK1)	3.638	2.757	1.553	1.501	2.711	4.861	2.118	1.469	3.695	2.489	1.809	1.984	2.396	2.644	2.794
CD9(HI9a)	25.737	16.081	12.074	1.533	28.613	18.459	8.984	4.427	32.221	14.202	2.865	1.600	20.781	20.630	10.458
CTLA-4(L3D10)	2.590	2.773	3.540	3.219	2.565	3.152	4.585	3.499	2.362	3.791	2.684	4.132	3.734	3.275	3.915
GITR(621)	1.776	1.747	1.433	1.663	1.600	1.657	1.755	1.372	1.630	1.586	1.609	1.577	1.503	1.742	1.574
HLA-DRA(L243)	2.486	3.879	1.231	1.211	2.193	3.119	1.668	1.395	2.876	1.751	1.450	1.324	2.917	2.285	1.983
ICOS(C398.4A)	1.703	1.517	1.445	1.468	1.600	1.500	1.539	1.451	1.597	1.681	1.574	1.648	1.645	1.667	1.641
IL2R(M-A251)	1.516	1.509	1.139	1.305	1.508	1.623	1.185	1.260	1.422	1.422	1.495	1.336	1.228	1.462	1.332
KIR3DL1(DX9)	1.275	1.018	1.018	1.087	1.069	1.311	1.091	1.016	1.209	1.129	0.986	1.082	1.098	0.966	1.070
NCAM(5.1H11)	2.103	2.242	1.783	1.777	2.013	2.338	1.863	1.780	2.093	1.924	2.047	2.014	1.819	1.994	1.860
NKP46(9E2)	2.073	1.755	1.500	1.667	2.093	2.097	1.782	1.654	1.770	1.834	1.827	1.733	1.889	1.929	1.964
NT5E(AD2)	2.256	2.912	1.482	1.540	2.297	2.651	1.555	1.601	2.313	1.844	1.742	1.535	1.784	2.093	1.807
OX40(Ber-ACT35)	2.431	2.294	2.332	2.210	2.531	2.428	2.716	2.382	2.250	2.531	2.379	2.834	2.595	2.665	2.666
PD-1(EH12.2H7 )	1.137	1.189	1.059	1.097	1.236	1.188	1.136	1.119	1.122	1.109	1.110	1.271	1.069	1.080	1.011
PD-L1(29E.2A3)	2.614	2.278	2.380	2.360	2.460	2.669	2.752	2.682	2.250	2.594	2.493	2.912	2.590	2.358	2.380
PD-L2(MIH18)	2.091	1.933	1.755	2.099	1.976	1.964	2.273	1.906	1.941	2.080	1.993	2.087	2.013	2.093	1.961
